# Supplementary material for: Microbial Decontamination of Fresh-Cut Carrots via Cold Atmospheric Plasma Treatment: Effect on Physicochemical and Nutritional Properties During Storage
Source: Foods. 2025 May 1;14(9):1599. doi: 10.3390/foods14091599 (PMC12071593; doi:10.3390/foods14091599)
Supplement: Supplementary file 1 [file foods-14-01599-s001.zip]

Archive with 1 entries (1 files):
- foods-3550652-supplementary.pdf
